# Supplementary material for: Biocatalysts Based on Immobilized Lipases for the Production of Fatty Acid Ethyl Esters: Enhancement of Activity through Ionic Additives and Ion Exchange Supports
Source: BioTech (Basel). 2023 Dec 18;12(4):67. doi: 10.3390/biotech12040067 (PMC10742180; doi:10.3390/biotech12040067)
Supplement: Supplementary file 1 [file biotech-12-00067-s001.zip]

Archive with 1 entries (1 files):
- biotech-2621287-supplementary.pdf
